# Supplementary material for: xHMMER3x2: Utilizing HMMER3’s speed and HMMER2’s sensitivity and specificity in the glocal alignment mode for improved large-scale protein domain annotation
Source: Biol Direct. 2016 Nov 29;11:63. doi: 10.1186/s13062-016-0163-0 (PMC5126834; doi:10.1186/s13062-016-0163-0)
Supplement: Additional file 1: — List of top 1500/1000/500 better HMMER2 Pfam29 domain models. (TXT 76 kb) [file 13062_2016_163_MOESM1_ESM.txt]

------------------------------------------------------------------------
List of 3502 H2 domains hits that is more sensitive than H3 counterparts
------------------------------------------------------------------------
Domain	Length
PF05635	127
PF08521	247
PF03171	244
PF13532	500
PF13640	255
PF13563	399
PF16122	169
PF04419	45
PF13279	434
PF13622	688
PF12729	204
PF01367	186
PF02872	340
PF02096	631
PF02495	70
PF07696	297
PF07695	288
PF07697	629
PF07703	484
PF13086	563
PF13175	679
PF13304	480
PF13476	843
PF13500	425
PF14363	216
PF16193	177
PF08142	155
PF13339	299
PF00696	459
PF07336	323
PF12698	1138
PF12730	308
PF00005	274
PF03886	207
PF06541	315
PF14510	153
PF16326	101
PF12848	121
PF12697	1186
PF04083	105
PF02517	552
PF13338	171
PF07751	439
PF03992	117
PF00887	223
PF03255	199
PF13822	75
PF00583	145
PF13302	358
PF13444	148
PF13480	337
PF13508	340
PF13527	181
PF01648	231
PF16102	29
PF02770	155
PF02771	219
PF00708	127
PF01553	252
PF10198	288
PF16698	75
PF10199	286
PF00928	606
PF03228	142
PF00107	203
PF13602	217
PF11559	178
PF06377	82
PF05191	90
PF03496	307
PF03747	981
PF10397	171
PF14591	153
PF07792	230
PF08731	164
PF11786	133
PF11787	148
PF05641	112
PF05039	114
PF10427	341
PF09229	324
PF00578	222
PF13911	359
PF14962	202
PF14721	162
PF01987	528
PF17096	146
PF17050	173
PF00731	208
PF00586	465
PF02769	235
PF10469	415
PF12443	104
PF11839	113
PF00842	410
PF01168	388
PF09135	180
PF01918	109
PF04326	297
PF13949	571
PF14864	166
PF03561	311
PF15309	166
PF11744	565
PF06400	151
PF02806	191
PF02903	148
PF06964	496
PF02883	158
PF03229	131
PF15299	643
PF16541	179
PF07344	273
PF01510	695
PF11741	132
PF13193	177
PF14535	152
PF16561	105
PF04739	199
PF05195	284
PF12859	241
PF03256	231
PF15243	114
PF12895	121
PF04049	316
PF12856	164
PF10471	98
PF01821	55
PF08174	292
PF00023	143
PF12796	263
PF13606	45
PF13637	112
PF16178	468
PF08346	107
PF10796	89
PF15777	64
PF08264	271
PF14861	34
PF16839	65
PF08023	37
PF02822	56
PF00847	77
PF14796	190
PF08546	226
PF16689	52
PF16636	82
PF04106	900
PF01636	646
PF04691	61
PF01442	326
PF07464	155
PF12716	58
PF01261	431
PF14525	319
PF01951	301
PF01917	268
PF06819	113
PF06847	120
PF07275	340
PF14949	131
PF15346	175
PF08699	112
PF16488	100
PF16486	331
PF03485	124
PF01388	305
PF11527	207
PF15684	158
PF02752	416
PF04266	214
PF08687	376
PF14698	146
PF13502	374
PF01037	91
PF05279	326
PF01177	328
PF13650	243
PF12226	434
PF15321	149
PF14196	197
PF04377	355
PF04376	134
PF10377	300
PF10186	585
PF08614	269
PF09451	521
PF13329	214
PF09333	127
PF03477	140
PF00231	781
PF00895	56
PF00006	748
PF00430	132
PF00137	106
PF00401	70
PF05680	104
PF01990	155
PF04718	160
PF06644	466
PF07542	261
PF09830	104
PF03472	188
PF03986	240
PF02519	171
PF02309	654
PF09794	645
PF08517	173
PF16558	89
PF08451	130
PF04182	109
PF02310	194
PF02607	125
PF02362	160
PF03484	361
PF07162	439
PF05791	198
PF13004	163
PF10439	102
PF09221	72
PF04519	144
PF08379	127
PF06143	99
PF04766	273
PF04513	164
PF08299	77
PF00216	122
PF01313	74
PF09501	50
PF01103	646
PF02397	703
PF02179	163
PF01426	349
PF01145	514
PF05529	292
PF10455	441
PF01586	126
PF15915	237
PF07001	259
PF07584	117
PF06968	302
PF08031	74
PF10436	708
PF13862	452
PF08740	429
PF17035	79
PF10996	289
PF16523	89
PF13229	380
PF04538	251
PF10403	143
PF10404	143
PF14215	344
PF16640	254
PF07532	100
PF13205	226
PF06832	116
PF10046	97
PF12754	206
PF06375	203
PF04380	97
PF12496	275
PF04972	90
PF14957	269
PF05262	626
PF00228	38
PF08146	305
PF10882	113
PF02237	65
PF03099	176
PF09825	687
PF13882	137
PF09103	254
PF00533	149
PF16589	196
PF08647	99
PF07741	221
PF04089	137
PF04427	794
PF14384	111
PF04365	133
PF02498	218
PF03097	841
PF16716	91
PF07742	172
PF09405	183
PF09736	247
PF09073	923
PF00170	64
PF07716	58
PF03131	95
PF01453	205
PF00130	73
PF03107	93
PF00168	253
PF05790	89
PF08742	139
PF12515	62
PF00028	129
PF12733	204
PF16184	307
PF01049	282
PF11600	183
PF15512	224
PF04857	1441
PF12253	126
PF12265	153
PF03524	399
PF07337	35
PF11535	125
PF16025	112
PF00748	182
PF16648	78
PF05556	427
PF03160	126
PF13944	185
PF17095	74
PF07839	132
PF05792	67
PF00188	254
PF14052	700
PF14504	150
PF01302	335
PF13715	124
PF13620	210
PF00619	102
PF07705	143
PF02559	224
PF16593	36
PF12366	285
PF15927	279
PF00363	95
PF16600	60
PF14526	251
PF09651	160
PF01881	291
PF09701	185
PF09455	929
PF13246	253
PF00690	95
PF03233	175
PF01693	71
PF03914	680
PF02045	130
PF08143	97
PF01890	349
PF11761	239
PF01903	168
PF16738	102
PF15886	179
PF09478	98
PF16760	180
PF00734	55
PF02013	45
PF01607	91
PF03427	61
PF02922	112
PF02018	206
PF02839	63
PF03422	157
PF03442	108
PF12192	93
PF11120	60
PF17036	177
PF00571	160
PF16516	116
PF15625	247
PF07362	78
PF15188	117
PF15674	64
PF15295	137
PF15236	190
PF14917	139
PF02754	117
PF03100	236
PF03150	760
PF15748	384
PF14984	56
PF15116	64
PF12301	288
PF06395	96
PF09507	604
PF08564	115
PF03234	183
PF02933	125
PF09079	112
PF05179	375
PF16010	305
PF08009	37
PF08839	292
PF16679	161
PF15359	169
PF16366	98
PF12662	56
PF15677	158
PF09026	100
PF10473	154
PF05837	137
PF13092	383
PF05238	669
PF09496	416
PF13094	313
PF13097	196
PF09415	114
PF14933	208
PF16574	140
PF14073	212
PF14197	89
PF06657	84
PF05730	128
PF11526	122
PF08617	401
PF03879	136
PF05235	735
PF16036	266
PF05257	373
PF03924	335
PF05226	1372
PF05227	187
PF05228	289
PF13290	157
PF04420	241
PF01584	228
PF13690	159
PF00187	69
PF00379	76
PF08407	102
PF02415	72
PF04428	79
PF12624	179
PF03964	145
PF07452	311
PF00385	85
PF13889	115
PF13585	126
PF07538	75
PF05093	156
PF09774	218
PF02443	287
PF06022	658
PF10197	37
PF03600	1634
PF03802	187
PF01214	564
PF04021	27
PF00637	187
PF01086	431
PF12032	90
PF02487	634
PF06807	228
PF16573	172
PF10431	115
PF10383	260
PF16761	133
PF14420	161
PF10607	581
PF13236	467
PF16526	79
PF02627	104
PF01817	129
PF12719	544
PF16858	534
PF16869	198
PF06278	138
PF00780	466
PF16643	245
PF00027	156
PF07989	101
PF16418	216
PF10389	46
PF13380	211
PF13727	258
PF02572	341
PF07683	155
PF01923	451
PF00241	308
PF06148	187
PF10392	146
PF05710	132
PF15862	218
PF12639	119
PF01114	40
PF01391	60
PF10719	119
PF05347	85
PF13233	357
PF16732	160
PF06133	137
PF00029	521
PF02950	117
PF14218	213
PF05275	247
PF04234	191
PF05425	163
PF06957	500
PF00127	129
PF16095	309
PF04803	136
PF03471	128
PF09304	107
PF11057	82
PF14705	117
PF13657	212
PF14138	129
PF03626	111
PF02046	149
PF02297	117
PF02672	81
PF08144	182
PF02787	327
PF13299	370
PF11718	570
PF09717	145
PF14353	202
PF14403	586
PF13716	360
PF03765	119
PF01321	243
PF09030	133
PF16566	155
PF10534	110
PF10235	160
PF08562	67
PF08798	439
PF09827	119
PF09481	923
PF09485	261
PF01985	204
PF07143	430
PF00030	110
PF04969	111
PF16965	483
PF12539	175
PF15623	348
PF04818	114
PF09696	205
PF12350	106
PF08216	138
PF04145	488
PF10288	267
PF02578	750
PF00431	130
PF00888	2205
PF03556	306
PF07883	99
PF05899	111
PF12973	99
PF13621	1038
PF11604	80
PF11500	197
PF15955	111
PF02728	112
PF08881	247
PF12542	200
PF08315	291
PF08312	106
PF04676	209
PF04889	433
PF04122	323
PF03128	13
PF03692	159
PF04199	549
PF02984	238
PF16899	234
PF12734	79
PF14375	82
PF00173	152
PF01928	290
PF13435	142
PF14522	166
PF13442	162
PF16694	196
PF07361	116
PF14537	157
PF02085	158
PF13682	159
PF09719	261
PF14031	265
PF07065	553
PF08706	373
PF07876	133
PF14513	341
PF01820	701
PF05746	182
PF03045	157
PF01266	1360
PF15228	144
PF05173	278
PF01113	167
PF05395	227
PF08649	55
PF08654	136
PF08656	128
PF08653	57
PF08227	47
PF08287	190
PF11029	212
PF01682	153
PF13892	162
PF08147	104
PF05011	315
PF02743	733
PF14827	355
PF00383	201
PF05652	267
PF03607	84
PF01609	369
PF02862	849
PF09756	198
PF00270	558
PF00531	115
PF04624	33
PF01335	117
PF00323	31
PF01097	38
PF00711	37
PF00879	60
PF00610	113
PF01905	397
PF16543	144
PF01368	651
PF02833	371
PF14571	128
PF03368	198
PF04706	64
PF10069	217
PF09267	124
PF04562	170
PF01843	224
PF08194	41
PF12867	424
PF14226	253
PF08480	207
PF00200	216
PF06750	221
PF04977	83
PF01965	230
PF14878	204
PF07841	167
PF05499	210
PF08826	62
PF00772	132
PF07261	103
PF10410	76
PF03796	1427
PF08278	203
PF00226	93
PF14308	383
PF01556	503
PF00684	110
PF02577	191
PF14040	144
PF00986	84
PF04679	184
PF04675	543
PF03119	51
PF11490	133
PF12168	113
PF12170	149
PF12254	87
PF14791	146
PF04081	153
PF14966	110
PF16172	746
PF04118	555
PF07681	140
PF13564	180
PF14049	90
PF16803	217
PF05558	256
PF02635	181
PF07085	121
PF09750	216
PF11412	162
PF10411	71
PF00035	103
PF05160	88
PF08070	131
PF03942	712
PF06244	258
PF06252	172
PF01954	74
PF06295	165
PF06305	90
PF06327	114
PF01956	256
PF06439	533
PF06465	70
PF06476	121
PF06477	164
PF06518	95
PF06544	257
PF06565	44
PF06568	42
PF06576	178
PF06582	41
PF06625	129
PF01976	206
PF06658	161
PF06676	200
PF06693	270
PF06698	62
PF06721	243
PF06724	99
PF06740	43
PF06742	187
PF06868	139
PF06889	328
PF06897	137
PF06916	149
PF06935	155
PF06949	157
PF07000	871
PF01998	98
PF07007	194
PF07027	117
PF07030	190
PF07037	124
PF07043	40
PF07081	282
PF07083	246
PF17042	275
PF07104	127
PF07120	101
PF07136	453
PF07142	32
PF07160	273
PF07198	103
PF07273	172
PF07308	95
PF07312	90
PF07323	166
PF02520	121
PF07369	97
PF07371	92
PF07386	275
PF07397	34
PF07423	254
PF07439	128
PF07469	64
PF07510	258
PF07511	134
PF07550	70
PF07561	71
PF07564	77
PF02582	545
PF07603	417
PF07608	269
PF01519	153
PF07713	112
PF07754	24
PF07762	450
PF07796	290
PF07798	331
PF07852	235
PF07799	230
PF07800	253
PF07816	403
PF07866	120
PF07869	57
PF07889	136
PF07898	293
PF07933	361
PF07955	221
PF07956	178
PF07950	182
PF08226	155
PF08331	204
PF08522	309
PF08401	184
PF08555	136
PF08574	131
PF08576	158
PF02620	209
PF08589	206
PF08590	81
PF08592	310
PF08648	444
PF08747	162
PF08768	381
PF08786	170
PF08818	260
PF08848	128
PF08874	187
PF08878	358
PF08895	141
PF08898	52
PF08984	68
PF08937	226
PF08987	123
PF01579	234
PF02641	119
PF08922	114
PF08924	208
PF08928	173
PF08939	433
PF02643	229
PF09118	245
PF09148	204
PF09172	448
PF09186	63
PF09209	140
PF09234	609
PF09323	267
PF09324	104
PF09353	583
PF09369	264
PF09393	152
PF09428	252
PF09438	278
PF09442	93
PF10217	107
PF09745	146
PF09747	338
PF10218	188
PF09829	280
PF09831	222
PF09837	174
PF09843	742
PF09845	177
PF09862	150
PF09871	111
PF02681	223
PF09898	492
PF10220	1165
PF09917	205
PF09923	143
PF09931	230
PF02697	77
PF09943	102
PF10035	67
PF02698	508
PF09949	126
PF09953	64
PF09956	154
PF13203	347
PF09969	155
PF10224	84
PF02721	126
PF09994	1145
PF09995	696
PF10020	217
PF10021	264
PF10025	217
PF10031	48
PF10039	273
PF10047	78
PF10048	69
PF10049	78
PF10231	157
PF10080	120
PF10084	104
PF10097	57
PF03008	142
PF10105	339
PF09803	89
PF10152	299
PF10153	232
PF10157	183
PF09536	206
PF09557	130
PF09523	121
PF09624	188
PF10302	184
PF13373	236
PF10303	269
PF10307	286
PF10310	844
PF10338	47
PF10350	532
PF10354	539
PF10370	108
PF10387	94
PF10521	434
PF09495	115
PF10240	452
PF10615	184
PF10631	148
PF10651	207
PF10677	369
PF10686	112
PF10704	81
PF10711	134
PF10721	179
PF10818	113
PF10832	54
PF10819	79
PF10823	112
PF10828	112
PF10833	229
PF10844	241
PF10795	100
PF11022	105
PF10936	240
PF03235	603
PF10947	165
PF10944	81
PF10934	136
PF10937	157
PF10869	135
PF10883	94
PF10906	80
PF10805	102
PF10961	125
PF10967	92
PF11075	232
PF10979	43
PF10982	76
PF10986	212
PF10975	82
PF10989	185
PF03436	71
PF11193	185
PF10991	234
PF11195	123
PF10999	83
PF11001	238
PF11006	138
PF11069	101
PF11445	311
PF11446	54
PF01724	207
PF11146	84
PF11148	78
PF11149	173
PF11162	308
PF11163	156
PF11165	81
PF03478	143
PF03479	266
PF11185	284
PF11661	55
PF11208	157
PF11209	415
PF11213	96
PF03625	89
PF11223	55
PF11228	292
PF11236	153
PF11254	243
PF11268	369
PF11273	120
PF11274	599
PF03729	92
PF03745	75
PF11292	170
PF03750	153
PF11306	424
PF11321	134
PF11326	154
PF11327	822
PF11332	79
PF11335	261
PF11337	117
PF11365	106
PF11367	160
PF11377	162
PF11574	117
PF11578	419
PF11589	112
PF11595	166
PF03860	25
PF11659	256
PF11680	144
PF11690	137
PF11738	185
PF11736	255
PF11748	183
PF11751	420
PF11752	51
PF11779	81
PF11796	313
PF11808	95
PF11818	224
PF11821	213
PF11823	112
PF11824	508
PF11827	246
PF11830	67
PF11845	422
PF11848	49
PF11851	262
PF11853	871
PF11857	81
PF11861	282
PF11864	939
PF11865	306
PF11871	251
PF11875	335
PF11885	1019
PF11888	163
PF11896	393
PF11897	142
PF11905	338
PF11912	489
PF11919	119
PF11923	165
PF11928	134
PF11931	349
PF11939	282
PF11941	133
PF11944	132
PF11947	194
PF11950	212
PF11953	55
PF11954	155
PF03990	65
PF11983	123
PF11984	314
PF11985	237
PF03993	113
PF11999	321
PF12001	115
PF12005	205
PF03994	80
PF12012	213
PF12013	124
PF12014	258
PF12026	293
PF12034	249
PF12053	199
PF12063	554
PF12065	66
PF12072	228
PF12078	197
PF12079	291
PF12130	208
PF12158	629
PF12274	151
PF12276	226
PF12277	48
PF04015	525
PF12300	190
PF12311	447
PF12330	129
PF12358	97
PF12365	28
PF12392	338
PF12394	105
PF12400	247
PF04034	177
PF12419	218
PF12446	165
PF12469	257
PF12476	62
PF12499	379
PF12505	236
PF12511	95
PF12517	114
PF12527	115
PF12543	417
PF12572	250
PF12585	129
PF12592	62
PF12597	120
PF12609	130
PF12618	140
PF12670	160
PF12673	212
PF12675	147
PF12686	481
PF12687	446
PF12720	292
PF12757	176
PF12758	68
PF12822	356
PF12842	197
PF12868	217
PF04063	519
PF12927	132
PF12939	109
PF04064	93
PF12957	139
PF12958	88
PF12969	261
PF12996	113
PF13020	165
PF13025	71
PF13026	135
PF13032	262
PF13038	107
PF04134	162
PF13131	54
PF13125	98
PF13116	386
PF13148	498
PF13154	146
PF13164	95
PF13195	375
PF13197	254
PF13200	456
PF04167	117
PF13225	112
PF13228	122
PF13259	378
PF04175	96
PF13270	103
PF13271	153
PF13273	140
PF13274	171
PF13300	97
PF13301	321
PF13311	265
PF13314	59
PF13331	146
PF13334	133
PF13356	314
PF13422	103
PF13448	175
PF13464	98
PF13475	168
PF13498	224
PF13503	234
PF13511	92
PF13559	174
PF13566	297
PF13567	303
PF13590	442
PF13600	173
PF13643	164
PF13663	125
PF13689	190
PF13709	288
PF13732	146
PF13739	150
PF13747	95
PF13767	133
PF13785	214
PF13786	199
PF13789	125
PF13827	147
PF13834	133
PF13846	139
PF10670	481
PF13863	160
PF13870	193
PF13904	357
PF13907	117
PF13926	237
PF13938	167
PF13948	106
PF10774	114
PF14009	512
PF14012	73
PF14014	295
PF14021	187
PF14022	817
PF14023	247
PF14030	293
PF14033	1403
PF14054	707
PF14060	246
PF14076	139
PF14078	179
PF14081	163
PF14086	52
PF14092	1031
PF14105	118
PF14106	179
PF14114	117
PF14124	258
PF14128	54
PF14131	105
PF14135	387
PF14172	187
PF14193	95
PF14221	212
PF14235	214
PF14238	363
PF14242	84
PF14257	418
PF14258	138
PF14261	96
PF11611	163
PF14265	156
PF14270	115
PF14273	242
PF14274	226
PF14276	128
PF14285	152
PF14289	286
PF14300	139
PF14309	355
PF14311	90
PF14321	322
PF14325	157
PF14326	138
PF14332	408
PF14337	344
PF14340	159
PF14344	219
PF14346	116
PF14352	190
PF14357	92
PF14359	106
PF14362	456
PF14377	241
PF14472	184
PF14478	112
PF14534	240
PF14536	219
PF14584	169
PF14610	318
PF14613	197
PF14616	261
PF14660	145
PF14737	215
PF14740	466
PF14739	119
PF14818	161
PF14831	382
PF14900	394
PF14902	189
PF14908	201
PF14971	196
PF14975	149
PF14988	207
PF15012	57
PF15039	116
PF15104	100
PF15133	354
PF15134	127
PF15141	84
PF15261	200
PF15262	197
PF15370	189
PF15372	154
PF15375	233
PF15377	417
PF04314	206
PF15387	104
PF15389	163
PF15393	201
PF15429	344
PF15442	154
PF15470	172
PF15505	174
PF04325	60
PF15525	208
PF15679	108
PF15697	180
PF15707	92
PF04320	112
PF15765	162
PF15828	90
PF15928	391
PF15949	211
PF15960	312
PF15973	245
PF15994	245
PF16007	74
PF16008	459
PF16009	172
PF16016	339
PF16042	128
PF16043	385
PF16064	118
PF04338	310
PF16068	88
PF16086	45
PF16091	273
PF16107	132
PF16112	132
PF16116	358
PF16118	163
PF16128	202
PF16162	216
PF09685	225
PF12870	119
PF16228	179
PF16231	128
PF16258	138
PF16271	213
PF16279	95
PF04359	115
PF16338	132
PF16344	200
PF16353	248
PF16355	118
PF16391	244
PF16411	289
PF16473	323
PF16586	105
PF16819	160
PF16887	237
PF16888	136
PF17010	239
PF17015	208
PF17137	171
PF17143	225
PF17145	272
PF17163	198
PF04391	306
PF04394	54
PF04418	113
PF04424	288
PF04448	104
PF04472	91
PF04504	128
PF01882	146
PF04569	145
PF04645	181
PF04854	106
PF04859	157
PF05097	610
PF05117	151
PF05142	269
PF05336	180
PF05334	269
PF05258	123
PF05263	138
PF05266	220
PF05325	122
PF05305	166
PF05306	156
PF05335	183
PF05359	217
PF05501	139
PF05506	233
PF05542	187
PF05650	63
PF05656	572
PF05768	155
PF05814	86
PF05957	109
PF06005	106
PF06024	137
PF06025	810
PF06041	352
PF06051	355
PF06078	263
PF06097	853
PF06102	365
PF06103	118
PF06108	202
PF06124	119
PF06156	150
PF06195	167
PF06197	254
PF05424	430
PF06337	262
PF00692	141
PF07426	187
PF00350	329
PF01221	137
PF12773	93
PF16191	136
PF02221	201
PF09358	160
PF02319	166
PF02817	56
PF00527	133
PF13935	308
PF09816	209
PF07904	198
PF00892	188
PF10238	277
PF01683	167
PF03271	135
PF09007	193
PF11203	175
PF08463	311
PF12787	413
PF10587	30
PF13405	57
PF13499	143
PF00736	152
PF01132	69
PF08207	64
PF16004	195
PF08355	133
PF07974	55
PF06441	364
PF01176	108
PF12353	166
PF12807	372
PF08597	469
PF07541	293
PF05456	174
PF03612	234
PF00964	116
PF10390	549
PF01448	183
PF06881	167
PF03587	478
PF07546	106
PF01105	418
PF12761	235
PF09195	249
PF10107	168
PF06482	548
PF13864	144
PF03735	95
PF08951	83
PF01417	219
PF10163	108
PF12326	391
PF07699	57
PF05647	69
PF10513	481
PF03736	64
PF11838	891
PF02732	327
PF03463	312
PF03465	146
PF10256	198
PF03694	175
PF00769	494
PF07749	130
PF06780	144
PF15952	286
PF10661	151
PF10183	164
PF10374	353
PF14011	394
PF04716	79
PF09716	187
PF01878	228
PF04777	221
PF02472	240
PF05901	84
PF09810	736
PF02609	54
PF03372	867
PF14529	181
PF16806	272
PF04554	99
PF01267	554
PF12937	102
PF00754	232
PF01557	490
PF14826	274
PF09403	142
PF00970	119
PF03441	530
PF15434	171
PF14160	185
PF15129	139
PF14851	178
PF14774	139
PF14886	195
PF15665	235
PF15914	58
PF15396	372
PF16350	70
PF01149	566
PF03101	129
PF02469	260
PF02259	637
PF07735	122
PF07299	96
PF07729	213
PF00611	157
PF09532	149
PF01521	139
PF04773	178
PF04023	152
PF00111	124
PF01799	217
PF13085	211
PF13237	120
PF13394	163
PF13459	99
PF13484	136
PF12797	49
PF12837	56
PF12838	333
PF13183	221
PF13187	117
PF16165	192
PF00373	392
PF13668	250
PF08609	213
PF06818	364
PF01846	78
PF06473	332
PF00498	173
PF07921	127
PF08702	152
PF13784	116
PF03516	75
PF04732	123
PF00630	361
PF00419	311
PF04449	167
PF15495	166
PF08495	514
PF10442	356
PF03597	44
PF00254	243
PF01346	165
PF14288	181
PF05377	66
PF07559	678
PF07309	121
PF03646	126
PF07196	91
PF01613	385
PF01687	558
PF13860	102
PF04316	85
PF05130	199
PF02120	106
PF09479	163
PF05280	191
PF02465	242
PF02049	96
PF01706	125
PF14842	122
PF02050	129
PF03748	206
PF04347	184
PF02561	153
PF05400	105
PF10182	195
PF00624	57
PF13928	72
PF15975	164
PF14282	114
PF04500	87
PF02663	235
PF04205	285
PF00041	117
PF14310	161
PF13287	132
PF05725	78
PF02152	226
PF11704	330
PF13865	98
PF00250	174
PF08430	195
PF02911	188
PF16159	74
PF09725	249
PF15315	191
PF03032	51
PF13093	488
PF01827	224
PF14450	406
PF06480	228
PF01728	696
PF04999	111
PF03799	288
PF02687	185
PF12327	103
PF16757	146
PF03630	702
PF04082	559
PF11951	992
PF00757	252
PF13040	46
PF13515	326
PF14670	104
PF16097	77
PF09538	185
PF01363	282
PF01392	295
PF08919	133
PF00631	94
PF15103	129
PF07501	109
PF10162	275
PF01468	62
PF02938	110
PF01590	472
PF13185	320
PF13492	215
PF13975	195
PF06217	523
PF05831	120
PF08705	97
PF16489	394
PF10509	72
PF02052	52
PF02744	233
PF13802	124
PF04410	207
PF16731	218
PF02843	336
PF02844	255
PF13851	233
PF02704	74
PF03127	119
PF13522	214
PF07670	252
PF04189	693
PF13324	417
PF06320	118
PF15328	278
PF08669	196
PF14742	425
PF02351	161
PF14345	307
PF02212	98
PF15348	344
PF10646	288
PF10676	79
PF08690	415
PF01408	178
PF14843	157
PF06094	306
PF14509	181
PF08544	131
PF00288	147
PF12205	141
PF16559	70
PF01541	118
PF13016	85
PF03951	127
PF15644	197
PF15249	165
PF02686	179
PF13618	401
PF01182	429
PF01832	521
PF07581	38
PF00462	101
PF04399	146
PF00745	140
PF05201	379
PF12764	142
PF13488	76
PF13441	92
PF06475	231
PF00534	233
PF02885	122
PF00704	910
PF00703	172
PF01183	218
PF17189	155
PF01055	1718
PF08244	160
PF16874	192
PF01915	850
PF11975	545
PF03633	68
PF03648	136
PF16862	199
PF13641	433
PF13704	208
PF13439	465
PF13524	194
PF13692	393
PF13632	563
PF13477	219
PF13579	638
PF03808	283
PF00903	326
PF13468	367
PF13669	311
PF10648	104
PF08701	91
PF13718	296
PF08738	127
PF05823	174
PF05973	127
PF11904	796
PF12537	95
PF10342	138
PF06432	799
PF01825	141
PF15784	96
PF04965	159
PF16569	151
PF00746	44
PF00396	59
PF03449	76
PF15235	213
PF07172	145
PF01025	278
PF02951	213
PF12019	303
PF13410	252
PF14497	197
PF13409	281
PF13417	140
PF09698	82
PF11351	176
PF09729	423
PF16360	127
PF00925	415
PF00009	518
PF03144	110
PF15259	171
PF13947	231
PF05419	190
PF05120	84
PF05121	96
PF06423	365
PF06445	223
PF02895	151
PF09040	43
PF03457	222
PF04408	425
PF04774	167
PF12710	326
PF13419	233
PF03928	245
PF14518	327
PF16123	156
PF08663	70
PF02183	43
PF01725	791
PF00672	106
PF09110	160
PF09378	153
PF10394	420
PF02518	444
PF13749	150
PF14661	324
PF08539	290
PF08938	133
PF07432	130
PF07382	245
PF06594	72
PF01966	213
PF11496	508
PF02924	238
PF13646	201
PF13513	93
PF00271	366
PF12462	222
PF14479	392
PF01814	240
PF06969	76
PF05171	173
PF07219	139
PF07052	185
PF15313	208
PF05345	94
PF12221	122
PF03129	150
PF12745	379
PF14490	131
PF14520	132
PF14716	97
PF07927	93
PF16515	102
PF07805	164
PF00512	109
PF07730	86
PF16927	436
PF00125	142
PF00816	161
PF10529	18
PF02098	296
PF08047	16
PF00328	836
PF01870	135
PF04883	180
PF00010	94
PF00529	426
PF13437	200
PF16576	254
PF00403	84
PF01101	136
PF13392	66
PF07700	213
PF07701	613
PF16678	181
PF10960	89
PF05204	133
PF02301	510
PF00104	639
PF10116	171
PF01288	441
PF01627	153
PF01856	324
PF02185	100
PF01628	542
PF15758	89
PF16954	89
PF16815	501
PF09486	157
PF07201	209
PF12210	96
PF07529	83
PF12296	156
PF07743	120
PF12161	274
PF04313	381
PF13588	151
PF00447	335
PF04119	73
PF04213	299
PF00126	92
PF12728	82
PF12844	99
PF12840	102
PF13276	124
PF13384	79
PF13443	99
PF13463	86
PF13518	93
PF13560	134
PF13565	192
PF13730	94
PF14090	79
PF14493	160
PF13545	172
PF09039	113
PF02650	93
PF13787	231
PF13745	192
PF01750	143
PF00702	564
PF07486	264
PF13344	233
PF01185	195
PF06766	78
PF06462	84
PF09458	105
PF06776	185
PF04568	109
PF01749	121
PF10416	159
PF03810	98
PF01485	177
PF06384	79
PF00818	15
PF01231	998
PF11987	151
PF08364	76
PF05198	169
PF01652	607
PF06140	89
PF07334	80
PF14931	133
PF15305	180
PF00219	104
PF14653	87
PF09597	69
PF13895	193
PF13927	183
PF16680	89
PF16174	220
PF02372	144
PF00727	149
PF00048	75
PF15711	143
PF09779	176
PF05046	186
PF15428	149
PF14425	125
PF14423	220
PF00817	403
PF11799	411
PF15761	112
PF04156	283
PF03941	82
PF12998	143
PF08246	137
PF10466	69
PF03995	112
PF09394	173
PF05922	170
PF04179	210
PF01658	191
PF07281	423
PF00049	176
PF03488	51
PF06090	1524
PF14657	53
PF07965	127
PF03519	86
PF06994	54
PF12333	188
PF03770	463
PF04979	220
PF00857	271
PF06246	539
PF01156	1524
PF01608	205
PF01398	196
PF16471	72
PF09744	199
PF01486	125
PF10541	66
PF14662	192
PF07648	66
PF08552	315
PF13415	104
PF13418	92
PF13854	94
PF13964	110
PF15796	83
PF13885	72
PF11740	180
PF00013	140
PF13879	201
PF12423	98
PF04383	210
PF10357	162
PF16767	129
PF16474	269
PF12711	90
PF08568	986
PF12709	77
PF07765	82
PF10205	114
PF05178	203
PF12936	131
PF00051	85
PF11759	125
PF02735	510
PF03730	127
PF08785	191
PF10241	91
PF09058	75
PF09784	160
PF05047	90
PF13691	77
PF00961	143
PF14528	200
PF00053	72
PF02210	325
PF13385	330
PF06009	144
PF15454	81
PF10169	145
PF04031	413
PF10279	180
PF00513	687
PF03760	71
PF03168	156
PF02987	44
PF10714	99
PF15619	198
PF00059	163
PF04011	299
PF04004	380
PF07968	311
PF11488	146
PF08310	93
PF00549	167
PF13298	222
PF10613	167
PF03353	535
PF15306	222
PF00657	765
PF13472	568
PF16876	156
PF13648	243
PF03202	147
PF04200	197
PF01298	979
PF10437	108
PF08513	27
PF04778	162
PF17131	287
PF03550	229
PF13774	174
PF02190	690
PF08139	55
PF13627	23
PF03067	511
PF04728	60
PF10738	199
PF02169	144
PF04390	459
PF01462	37
PF08263	69
PF00560	88
PF12799	97
PF13855	66
PF10422	408
PF06741	86
PF05624	48
PF11774	176
PF00932	266
PF07813	124
PF14625	90
PF08391	141
PF01476	81
PF03466	305
PF13399	201
PF03816	258
PF14389	117
PF13007	166
PF02370	21
PF07687	192
PF12464	133
PF12704	887
PF01823	325
PF10545	125
PF09174	409
PF01454	441
PF12440	191
PF04874	155
PF14785	217
PF07148	146
PF16657	100
PF00629	242
PF02330	330
PF13452	189
PF15807	137
[truncated: 4,518 more rows]
