# Supplementary material for: xHMMER3x2: Utilizing HMMER3’s speed and HMMER2’s sensitivity and specificity in the glocal alignment mode for improved large-scale protein domain annotation
Source: Biol Direct. 2016 Nov 29;11:63. doi: 10.1186/s13062-016-0163-0 (PMC5126834; doi:10.1186/s13062-016-0163-0)
Supplement: Additional file 3: — List of 140 Pfam domains with annotation inconsistencies. (TXT 10 kb) [file 13062_2016_163_MOESM3_ESM.txt]

Domain	Count	Hits
PF00001	1	PE2R1_HUMAN/7tm_1/1-10
PF00010	35	HES6_HUMAN/HLH/1-60;MGAP_HUMAN/HLH/1-60;CLOCK_HUMAN/HLH/1-40;TCF23_HUMAN/HLH/1-40;BHA09_HUMAN/HLH/1-25;MAD3_HUMAN/HLH/1-25;MAD4_HUMAN/HLH/1-25;MYCP1_HUMAN/HLH/1-25;MXI1_HUMAN/HLH/1-25;OLIG3_HUMAN/HLH/1-25;HTF4_HUMAN/HLH/1-15;ID1_HUMAN/HLH/1-15;ID4_HUMAN/HLH/1-15;MAD1_HUMAN/HLH/1-15;MLXPL_HUMAN/HLH/1-15;MSGN1_HUMAN/HLH/1-15;TCF24_HUMAN/HLH/1-15;TFE2_HUMAN/HLH/1-15;ATOH8_HUMAN/HLH/1-10;BHE41_HUMAN/…
PF00023	20	ANR11_HUMAN/Ank/1-100;ANR12_HUMAN/Ank/1-100;IKBE_HUMAN/Ank/1-100;A20A5_HUMAN/Ank/5-100;AR26L_HUMAN/Ank/5-100;POTED_HUMAN/Ank/1-60;POTEJ_HUMAN/Ank/1-60;POTEI_HUMAN/Ank/1-60;POTB2_HUMAN/Ank/1-40;POTEE_HUMAN/Ank/1-40;PLPL9_HUMAN/Ank/1-40;POTEF_HUMAN/Ank/1-40;POTEM_HUMAN/Ank/1-40;POTEH_HUMAN/Ank/1-40;POTB3_HUMAN/Ank/1-40;POTEB_HUMAN/Ank/1-40;POTEA_HUMAN/Ank/1-40;POTEG_HUMAN/Ank/1-30;RAI14_HUMAN/Ank/1…
PF00029	1	CXE1_HUMAN/Connexin/1-15
PF00093	4	PXDNL_HUMAN/VWC/1-20;ECM2_HUMAN/VWC/1-15;PXDN_HUMAN/VWC/1-15;CO3A1_HUMAN/VWC/1-10
PF00097	4	PEX2_HUMAN/zf-C3HC4/5-10;RN112_HUMAN/zf-C3HC4/5-10;TRI15_HUMAN/zf-C3HC4/5-10;TRAF2_HUMAN/zf-C3HC4/5-10
PF00170	27	BATF2_HUMAN/bZIP_1/5-40;FOSL1_HUMAN/bZIP_1/5-40;ATF7_HUMAN/bZIP_1/1-30;ATF2_HUMAN/bZIP_1/1-30;ATF6B_HUMAN/bZIP_1/1-30;CREB3_HUMAN/bZIP_1/1-30;FOSB_HUMAN/bZIP_1/5-30;FOS_HUMAN/bZIP_1/5-30;ATF5_HUMAN/bZIP_1/1-25;ATF6A_HUMAN/bZIP_1/1-25;BATF_HUMAN/bZIP_1/1-25;CREB5_HUMAN/bZIP_1/1-25;FOSL2_HUMAN/bZIP_1/1-25;ATF3_HUMAN/bZIP_1/1-20;BATF3_HUMAN/bZIP_1/1-20;CR3L3_HUMAN/bZIP_1/1-20;CR3L4_HUMAN/bZIP_1/1-20…
PF00270	1	DDX6L_HUMAN/DEAD/1-20
PF00271	2	SHPRH_HUMAN/Helicase_C/1-50;EP400_HUMAN/Helicase_C/1-10
PF00350	6	EHD4_HUMAN/Dynamin_N/1-40;EHD3_HUMAN/Dynamin_N/1-30;EHD2_HUMAN/Dynamin_N/1-30;EHD1_HUMAN/Dynamin_N/1-20;MFN2_HUMAN/Dynamin_N/1-10;MFN1_HUMAN/Dynamin_N/1-10
PF00373	4	FAK2_HUMAN/FERM_M/1-15;FARP1_HUMAN/FERM_M/1-10;FRMD8_HUMAN/FERM_M/1-10;PKHH1_HUMAN/FERM_M/1-10
PF00433	12	AKT2_HUMAN/Pkinase_C/1-100;KPCB_HUMAN/Pkinase_C/1-100;KPCL_HUMAN/Pkinase_C/1-100;KPCE_HUMAN/Pkinase_C/1-100;KPCD_HUMAN/Pkinase_C/1-100;KS6A5_HUMAN/Pkinase_C/1-100;KS6B1_HUMAN/Pkinase_C/1-100;KS6B2_HUMAN/Pkinase_C/1-100;PKN2_HUMAN/Pkinase_C/1-100;PKN1_HUMAN/Pkinase_C/1-100;AKT3_HUMAN/Pkinase_C/1-80;AKT1_HUMAN/Pkinase_C/1-80
PF00443	1	SNUT2_HUMAN/UCH/1-10
PF00515	3	NASP_HUMAN/TPR_1/5-10;TPC12_HUMAN/TPR_1/5-10;UN45B_HUMAN/TPR_1/5-10
PF00618	5	RPGF6_HUMAN/RasGEF_N/1-10;RPGF2_HUMAN/RasGEF_N/1-10;RPGF4_HUMAN/RasGEF_N/1-10;RPGF5_HUMAN/RasGEF_N/1-10;VKIND_HUMAN/RasGEF_N/1-10
PF00628	2	PHF23_HUMAN/PHD/1-10;PF21B_HUMAN/PHD/1-10
PF00855	2	ZCPW2_HUMAN/PWWP/1-15;ZMY11_HUMAN/PWWP/1-10
PF00856	22	KMT2E_HUMAN/SET/1-100;PRDM1_HUMAN/SET/1-100;PRDM2_HUMAN/SET/1-100;PRDM6_HUMAN/SET/1-100;SETD7_HUMAN/SET/1-100;SETD3_HUMAN/SET/1-100;SETD4_HUMAN/SET/1-100;SV422_HUMAN/SET/1-100;SMYD2_HUMAN/SET/1-60;SV421_HUMAN/SET/1-60;EZH1_HUMAN/SET/1-30;SETD6_HUMAN/SET/1-30;SMYD3_HUMAN/SET/1-30;EZH2_HUMAN/SET/1-25;SETMR_HUMAN/SET/1-15;SUV92_HUMAN/SET/1-15;ASH1L_HUMAN/SET/1-10;KMT2B_HUMAN/SET/1-10;KMT2C_HUMAN/SET…
PF01101	1	HMGN3_HUMAN/HMG14_17/1-10
PF01149	1	NEIL1_HUMAN/Fapy_DNA_glyco/1-15
PF01426	3	BAHC1_HUMAN/BAH/1-40;ASH1L_HUMAN/BAH/1-20;ORC1_HUMAN/BAH/1-20
PF01429	1	SETB1_HUMAN/MBD/1-10
PF01448	7	EMSA1_HUMAN/ELM2/1-100;MIER1_HUMAN/ELM2/1-100;MTA1_HUMAN/ELM2/1-100;RCOR1_HUMAN/ELM2/1-100;RCOR3_HUMAN/ELM2/1-100;TREF1_HUMAN/ELM2/1-100;RERE_HUMAN/ELM2/1-80
PF01454	11	MAGA1_HUMAN/MAGE/1-20;MAGA8_HUMAN/MAGE/1-20;MAGBH_HUMAN/MAGE/1-20;MAGB4_HUMAN/MAGE/1-15;MAGA2_HUMAN/MAGE/1-10;MAGD1_HUMAN/MAGE/1-10;MAGBA_HUMAN/MAGE/1-10;MAGD4_HUMAN/MAGE/1-10;MAGL2_HUMAN/MAGE/1-10;NECD_HUMAN/MAGE/1-10;TROP_HUMAN/MAGE/1-10
PF01480	1	PRPF3_HUMAN/PWI/1-15
PF01751	2	TOP2A_HUMAN/Toprim/1-10;TOP2B_HUMAN/Toprim/1-10
PF01753	1	ANKY1_HUMAN/zf-MYND/1-30
PF01920	4	PFD1_HUMAN/Prefoldin_2/1-15;PFD2_HUMAN/Prefoldin_2/1-10;PFD4_HUMAN/Prefoldin_2/1-10;PFD6_HUMAN/Prefoldin_2/1-10
PF02179	3	BAG1_HUMAN/BAG/1-80;BAG4_HUMAN/BAG/1-15;BAG3_HUMAN/BAG/1-10
PF02185	2	RHPN2_HUMAN/HR1/1-40;RHPN1_HUMAN/HR1/1-15
PF02190	2	LONP2_HUMAN/LON_substr_bdg/1-30;LONF1_HUMAN/LON_substr_bdg/1-30
PF02403	1	SYSC_HUMAN/Seryl_tRNA_N/1-15
PF02466	3	PXMP4_HUMAN/Tim17/1-80;TIDC1_HUMAN/Tim17/1-15;TI23B_HUMAN/Tim17/1-10
PF02671	1	GON4L_HUMAN/PAH/1-100
PF02732	1	FANCM_HUMAN/ERCC4/1-25
PF02752	5	TXNIP_HUMAN/Arrestin_C/1-30;ARRD4_HUMAN/Arrestin_C/1-15;ARRD1_HUMAN/Arrestin_C/1-10;ARRD3_HUMAN/Arrestin_C/1-10;ARRD2_HUMAN/Arrestin_C/1-10
PF02759	1	PKHM2_HUMAN/RUN/1-15
PF02996	1	UXT_HUMAN/Prefoldin/1-15
PF03131	4	BACH2_HUMAN/bZIP_Maf/1-20;BACH1_HUMAN/bZIP_Maf/1-10;NFE2_HUMAN/bZIP_Maf/1-10;NF2L3_HUMAN/bZIP_Maf/1-10
PF03247	2	PTMS_HUMAN/Prothymosin/1-50;PTMA_HUMAN/Prothymosin/1-10
PF03484	1	SYFB_HUMAN/B5/1-10
PF03730	1	XRCC5_HUMAN/Ku_C/1-10
PF03874	2	RPB4_HUMAN/RNA_pol_Rpb4/1-25;RPC9_HUMAN/RNA_pol_Rpb4/1-10
PF03876	1	RPA43_HUMAN/SHS2_Rpb7-N/1-50
PF03879	1	CCD86_HUMAN/Cgr1/1-10
PF03914	2	NOC3L_HUMAN/CBF/1-20;NOC4L_HUMAN/CBF/1-10
PF03966	1	PREY_HUMAN/Trm112p/1-10
PF04408	18	DHX9_HUMAN/HA2/1-100;DHX30_HUMAN/HA2/1-100;DHX40_HUMAN/HA2/1-100;TDRD9_HUMAN/HA2/1-100;DHX34_HUMAN/HA2/1-70;DHX57_HUMAN/HA2/1-70;DQX1_HUMAN/HA2/1-70;YTDC2_HUMAN/HA2/1-70;DHX35_HUMAN/HA2/1-60;DHX33_HUMAN/HA2/1-60;DHX32_HUMAN/HA2/1-60;DHX36_HUMAN/HA2/1-60;DHX29_HUMAN/HA2/1-40;DHX15_HUMAN/HA2/1-30;PRP16_HUMAN/HA2/1-20;DHX8_HUMAN/HA2/1-15;DHX16_HUMAN/HA2/1-15;DHX37_HUMAN/HA2/1-10
PF04419	2	SERF1_HUMAN/4F5/1-10;ZN706_HUMAN/4F5/1-10
PF04427	2	RPF1_HUMAN/Brix/1-15;IMP4_HUMAN/Brix/1-10
PF04538	8	WBP5_HUMAN/BEX/1-25;BEX4_HUMAN/BEX/1-20;BEX3_HUMAN/BEX/1-20;BEX5_HUMAN/BEX/1-20;TCAL7_HUMAN/BEX/1-20;TCAL8_HUMAN/BEX/1-20;BEX1_HUMAN/BEX/1-15;BEX2_HUMAN/BEX/1-15
PF04557	1	SYQ_HUMAN/tRNA_synt_1c_R2/1-10
PF04567	1	RPB2_HUMAN/RNA_pol_Rpb2_5/1-15
PF04732	1	AINX_HUMAN/Filament_head/1-20
PF04774	2	HABP4_HUMAN/HABP4_PAI-RBP1/1-30;PAIRB_HUMAN/HABP4_PAI-RBP1/1-10
PF04795	1	IN80B_HUMAN/PAPA-1/1-25
PF04857	2	CNOT8_HUMAN/CAF1/5-70;CNOT7_HUMAN/CAF1/5-60
PF04871	1	USO1_HUMAN/Uso1_p115_C/1-30
PF04874	1	MAK16_HUMAN/Mak16/1-15
PF04893	2	YIPF5_HUMAN/Yip1/5-10;YIPF7_HUMAN/Yip1/5-10
PF04926	2	PAPOB_HUMAN/PAP_RNA-bind/1-10;PAPOA_HUMAN/PAP_RNA-bind/1-10
PF04979	1	IPP4_HUMAN/IPP-2/1-15
PF05008	1	VTI1B_HUMAN/V-SNARE/1-10
PF05132	1	RPC4_HUMAN/RNA_pol_Rpc4/1-20
PF05177	1	CPZIP_HUMAN/RCSD/1-10
PF05178	1	KRI1_HUMAN/Kri1/1-10
PF05460	1	ORC6_HUMAN/ORC6/1-10
PF05680	1	ATP5I_HUMAN/ATP-synt_E/1-15
PF05773	7	RWD2A_HUMAN/RWD/1-80;RWDD3_HUMAN/RWD/1-50;IMPCT_HUMAN/RWD/1-30;RNF25_HUMAN/RWD/1-30;RWDD4_HUMAN/RWD/1-20;E2AK4_HUMAN/RWD/1-15;RWD2B_HUMAN/RWD/1-15
PF05916	1	SLD5_HUMAN/Sld5/1-10
PF06512	1	SCN7A_HUMAN/Na_trans_assoc/1-100
PF06544	1	RWD2B_HUMAN/DUF1115/1-15
PF06886	1	TPX2_HUMAN/TPX2/1-25
PF07200	1	VP37D_HUMAN/Mod_r/1-10
PF07670	2	S28A1_HUMAN/Gate/1-10;S28A3_HUMAN/Gate/1-10
PF07690	1	MFSD7_HUMAN/MFS_1/5-10
PF07716	11	CRBL2_HUMAN/bZIP_2/5-50;XBP1_HUMAN/bZIP_2/1-20;NFIL3_HUMAN/bZIP_2/1-15;CEBPB_HUMAN/bZIP_2/1-10;CEBPE_HUMAN/bZIP_2/1-10;CEBPG_HUMAN/bZIP_2/1-10;CEBPA_HUMAN/bZIP_2/1-10;CEBPD_HUMAN/bZIP_2/1-10;DBP_HUMAN/bZIP_2/1-10;HLF_HUMAN/bZIP_2/1-10;TEF_HUMAN/bZIP_2/1-10
PF07717	7	DQX1_HUMAN/OB_NTP_bind/1-100;DHX32_HUMAN/OB_NTP_bind/1-50;YTDC2_HUMAN/OB_NTP_bind/1-50;DHX9_HUMAN/OB_NTP_bind/1-40;DHX40_HUMAN/OB_NTP_bind/1-10;DHX36_HUMAN/OB_NTP_bind/1-10;PRP16_HUMAN/OB_NTP_bind/1-10
PF07719	3	LONF1_HUMAN/TPR_2/5-10;ST134_HUMAN/TPR_2/5-10;TANC1_HUMAN/TPR_2/5-10
PF07741	1	TF3B_HUMAN/BRF1/1-15
PF07743	1	HSC20_HUMAN/HSCB_C/1-20
PF07904	1	MRGBP_HUMAN/Eaf7/5-20
PF08079	1	RL7L_HUMAN/Ribosomal_L30_N/1-15
PF08243	1	SPT2_HUMAN/SPT2/1-10
PF08286	1	SPC24_HUMAN/Spc24/1-20
PF08312	3	SRRM2_HUMAN/cwf21/1-100;SRRM3_HUMAN/cwf21/1-100;SR140_HUMAN/cwf21/1-70
PF08430	1	FOXA3_HUMAN/Forkhead_N/1-15
PF08555	1	FA32A_HUMAN/DUF1754/1-100
PF08564	1	CDC37_HUMAN/CDC37_C/1-15
PF08573	1	COM1_HUMAN/SAE2/1-25
PF08574	1	S7A6O_HUMAN/DUF1762/1-25
PF08615	1	RNH2C_HUMAN/RNase_H2_suC/1-15
PF08628	1	SNX14_HUMAN/Nexin_C/1-20
PF08938	1	HBS1L_HUMAN/HBS1_N/1-15
PF09110	1	SMCA5_HUMAN/HAND/1-10
PF09273	1	SETD4_HUMAN/Rubis-subs-bind/1-10
PF09341	1	CTG1B_HUMAN/Pcc1/1-80
PF09346	1	FBX3_HUMAN/SMI1_KNR4/5-10
PF09420	1	NOP16_HUMAN/Nop16/1-20
PF09532	1	EDC3_HUMAN/FDF/1-15
PF09744	1	RILP_HUMAN/Jnk-SapK_ap_N/5-50
PF09805	1	NOL12_HUMAN/Nop25/1-70
PF10197	3	LENG1_HUMAN/Cir_N/1-60;CIR1_HUMAN/Cir_N/1-20;CWC25_HUMAN/Cir_N/1-10
PF10199	1	AAGAB_HUMAN/Adaptin_binding/1-70
PF10280	1	MED11_HUMAN/Med11/1-10
PF10374	1	EST1A_HUMAN/EST1/1-15
PF10403	1	XPC_HUMAN/BHD_1/1-25
PF10404	1	XPC_HUMAN/BHD_2/1-20
PF10469	1	LENG9_HUMAN/AKAP7_NLS/1-70
PF10513	1	EPC2_HUMAN/EPL1/1-20
PF10587	2	EF1B_HUMAN/EF-1_beta_acid/1-30;EF1D_HUMAN/EF-1_beta_acid/1-30
PF10590	1	PNPO_HUMAN/PNPOx_C/1-30
PF11626	1	TE2IP_HUMAN/Rap1_C/1-30
PF11705	2	RPC7L_HUMAN/RNA_pol_3_Rpc31/1-15;RPC7_HUMAN/RNA_pol_3_Rpc31/1-15
PF11788	1	RM46_HUMAN/MRP-L46/1-25
PF11928	1	EGR3_HUMAN/DUF3446/1-60
PF11942	1	SPT5H_HUMAN/Spt5_N/1-30
PF12328	1	POP7_HUMAN/Rpp20/1-15
PF12423	2	KI13A_HUMAN/KIF1B/1-10;KI13B_HUMAN/KIF1B/1-10
PF12440	5	MAGA1_HUMAN/MAGE_N/1-40;MAGBG_HUMAN/MAGE_N/1-15;MAGB3_HUMAN/MAGE_N/1-15;MAGA9_HUMAN/MAGE_N/1-10;MAGBA_HUMAN/MAGE_N/1-10
PF12589	1	WBS22_HUMAN/WBS_methylT/1-40
PF12752	3	SZRD1_HUMAN/SUZ/1-90;R3HD1_HUMAN/SUZ/1-70;ARP21_HUMAN/SUZ/1-30
PF12871	1	PR38A_HUMAN/PRP38_assoc/1-15
PF12928	1	SEN54_HUMAN/tRNA_int_end_N2/1-40
PF13094	1	CENPQ_HUMAN/CENP-Q/1-10
PF13181	2	PRP6_HUMAN/TPR_8/5-15;CABIN_HUMAN/TPR_8/5-10
PF13639	2	DTX3_HUMAN/zf-RING_2/5-10;SCAFB_HUMAN/zf-RING_2/5-10
PF13863	3	CC42B_HUMAN/DUF4200/1-15;CCD42_HUMAN/DUF4200/1-15;CCD38_HUMAN/DUF4200/1-10
PF14632	1	SPT6H_HUMAN/SPT6_acidic/1-15
PF14767	1	RIP_HUMAN/RPA_interact_M/1-10
PF14791	3	DPOLB_HUMAN/DNA_pol_B_thumb/1-20;DPOLM_HUMAN/DNA_pol_B_thumb/1-10;TDT_HUMAN/DNA_pol_B_thumb/1-10
PF15377	1	K1143_HUMAN/DUF4604/1-40
PF15477	2	KNOP1_HUMAN/SMAP/1-15;SMAP_HUMAN/SMAP/1-15
PF15786	1	PT117_HUMAN/PET117/1-10
PF15796	1	YM006_HUMAN/KELK/1-30
PF15828	1	CA115_HUMAN/DUF4710/1-10
PF16124	3	WRN_HUMAN/RecQ_Zn_bind/1-60;RECQ5_HUMAN/RecQ_Zn_bind/1-40;RECQ1_HUMAN/RecQ_Zn_bind/1-10
PF16273	1	NUDC_HUMAN/NuDC/1-25
PF16278	1	APTX_HUMAN/zf-C2HE/1-15
PF16322	1	TULP3_HUMAN/Tub_N/1-10
